# Supplementary material for: Fluorescent reporter plasmids for single-cell and bulk-level composition assays in E. faecalis
Source: PLoS One. 2020 May 5;15(5):e0232539. doi: 10.1371/journal.pone.0232539 (PMC7199960; doi:10.1371/journal.pone.0232539)
Supplement: S1 Text — (TXT) [file pone.0232539.s007.txt]

ATGGTTTCAAAAGGTGAAGAATTAATCAAAGAAAACATGCACATGAAATTATACATGGAAGGTACAGTTGATAACCACCA
CTTCAAATGTACATCAGAAGGTGAAGGTAAACCATACGAAGGTACACAAACAATGCGTATCAAAGTTGTTGAAGGTGGTC
CATTACCATTCGCTTTCGATATCTTAGCTACATCATTCTTATACGGTTCAAAAACATTCATCAACCACACACAAGGTATC
CCAGATTTCTTCAAACAATCATTCCCAGAAGGTTTCACATGGGAACGTGTTACAACATACGAAGATGGTGGTGTTTTAAC
AGCTACACAAGATACATCATTACAAGATGGTTGTTTAATCTACAACGTTAAAATCCGTGGTGTTAACTTCACATCAAACG
GTCCAGTTATGCAAAAAAAAACATTAGGTTGGGAAGCTTTCACAGAAACATTATACCCAGCTGATGGTGGTTTAGAAGGT
CGTAACGATATGGCTTTAAAATTAGTTGGTGGTTCACACTTAATCGCTAACGCTAAAACAACATACCGTTCAAAAAAACC
AGCTAAAAACTTAAAAATGCCAGGTGTTTACTACGTTGATTACCGTTTAGAACGTATCAAAGAAGCTAACAACGAAACAT
ACGTTGAACAACACGAAGTTGCTGTTGCTCGTTACTGTGATTTACCATCAAAATTAGGTCACAAATTAAAC
